# Supplementary material for: Developing a methodology to quantify mismanaged plastic waste entering the ocean in coastal countries
Source: J Ind Ecol. 2022 Dec 16;26(6):2108–22. doi: 10.1111/jiec.13349 (PMC13098952; doi:10.1111/jiec.13349)
Supplement: Supplementary file 2 — Supporting information S2: This supporting information provides a table of plastic waste-to-ocean estimation for the Region of Piura, Peru. [file 44498_2022_2606022_MOESM2_ESM.xlsx]

## Sheet: CoverSheet
2022 Journal of Industrial Ecology – www.wileyonlinelibrary.com/journal/jie
SUPPORTING INFORMATION FOR:
Ita-Nagy, D., Vázquez-Rowe, I. & Kahhat, R. (2022) Developing a methodology to quantify mismanaged plastic waste entering the ocean in coastal countries. Journal of Industrial Ecology
This supporting information provides a table of plastic ocean-to-waste estimation for the Region of Piura, Peru.

## Sheet: Table S1
Table S1: Plastic waste-to-ocean estimation for the Region of Piura, Peru
Province	District	Basin	Urban population	Rural population	Generation rate per capita	Total generation (t/y)	Plastic fraction (t/y)	Formal recycling (2%) (t/y)	Mismanaged plastic mMSWp (t/y)	Identified man-made barriers*	fcl: coastline factor			fci: inter-basin factor			fcw: closeness to main river			fca: connection to an anthropogenic barrier															frs: river seasonality			fsr: scavengers’ recovery**			pWtO			% retention
																				Barrier 1			Barrier 2			Barrier 3			Barrier 4			Barrier 5
											Upper	Average	Lower	Upper	Average	Lower	Upper	Average	Lower	Upper	Average	Lower	Upper	Average	Lower	Upper	Average	Lower	Upper	Average	Lower	Upper	Average	Lower	Upper	Average	Lower	Upper	Average	Lower	Upper	Average	Lower	Upper	Average	Lower
Ayabaca	Ayabaca	Chira	6151	27331	0.33	4032.91	454.198	9.08395	445.114	1 Dam - 2 Dam - 3 Dam - 4 HP.imp - 5 HP.ror	-	-	-	-	-	-	0.05	0.01	0	0.8	0.4	0.2	0.8	0.4	0.2	0.8	0.4	0.2	0.2	0.1	0.05	0.8	0.4	0.2	1	1	1	0.0184584	0.0115365	0.0023073	1.78953	0.0112634	0	0.99598	0.999975	1
Ayabaca	Frias	Piura	2368	18982	0.54	4208.09	473.927	9.47853	464.448	HP.ror	-	-	-	-	-	-	0.05	0.01	0	0.8	0.4	0.2	1	1	1	1	1	1	1	1	1	1	1	1	1	1	1	0.0184584	0.0115365	0.0023073	18.235	1.83636	0	0.960738	0.996046	1
Ayabaca	Jilili	Chira	0	2686	0.678305	665.003	74.8946	1.49789	73.3967	1 Dam - 2 Dam - 3 Dam - 4 HP.imp	-	-	-	-	-	-	0.05	0.01	0	0.8	0.4	0.2	0.8	0.4	0.2	0.8	0.4	0.2	0.2	0.1	0.05	1	1	1	1	1	1	0.0184584	0.0115365	0.0023073	0.368854	0.0046432	0	0.994975	0.999937	1
Ayabaca	Lagunas	Chira	0	5880	0.678305	1455.78	163.954	3.27908	160.675	1 Dam - 2 Dam - 3 Dam - 4 HP.imp - 5 HP.ror	-	-	-	-	-	-	0.05	0.01	0	0.8	0.4	0.2	0.8	0.4	0.2	0.8	0.4	0.2	0.2	0.1	0.05	0.8	0.4	0.2	1	1	1	0.0184584	0.0115365	0.0023073	0.645976	0.00406582	0	0.99598	0.999975	1
Ayabaca	Montero	Chira	0	6659	0.678305	1648.64	185.675	3.7135	181.961	1 Dam - 2 Dam - 3 Dam - 4 HP.imp - 5 HP.ror	-	-	-	-	-	-	0.05	0.01	0	0.8	0.4	0.2	0.8	0.4	0.2	0.8	0.4	0.2	0.2	0.1	0.05	0.8	0.4	0.2	1	1	1	0.0184584	0.0115365	0.0023073	0.731557	0.00460447	0	0.99598	0.999975	1
Ayabaca	Pacaipampa	Chira	0	23188	0.678305	5740.91	646.558	12.9312	633.627	1 Dam - 2 Dam - 3 Dam - 4 HP.imp - 5 HP.ror	-	-	-	-	-	-	0.05	0.01	0	0.8	0.4	0.2	0.8	0.4	0.2	0.8	0.4	0.2	0.2	0.1	0.05	0.8	0.4	0.2	1	1	1	0.0184584	0.0115365	0.0023073	2.54743	0.0160337	0	0.99598	0.999975	1
Ayabaca	Paimas	Chira	3301	6759	0.678305	2490.67	280.506	5.61012	274.896	1 Dam - 2 Dam - 3 Dam - 4 HP.imp	-	-	-	-	-	-	0.05	0.01	0	0.8	0.4	0.2	0.8	0.4	0.2	0.8	0.4	0.2	0.2	0.1	0.05	1	1	1	1	1	1	0.0184584	0.0115365	0.0023073	1.38149	0.0173904	0	0.994975	0.999937	1
Ayabaca	Sapillica	Chira	0	10901	0.678305	2698.88	303.956	6.07912	297.877	1 Dam - 2 Dam - 3 Dam	-	-	-	-	-	-	0.05	0.01	0	0.8	0.4	0.2	0.8	0.4	0.2	0.8	0.4	0.2	1	1	1	1	1	1	1	1	1	0.0184584	0.0115365	0.0023073	7.48489	0.188442	0	0.974873	0.999367	1
Ayabaca	Sicchez	Chira	0	1728	0.678305	427.82	48.1824	0.963647	47.2187	1 Dam - 2 Dam - 3 Dam - 4 HP.imp	-	-	-	-	-	-	0.05	0.01	0	0.8	0.4	0.2	0.8	0.4	0.2	0.8	0.4	0.2	0.2	0.1	0.05	1	1	1	1	1	1	0.0184584	0.0115365	0.0023073	0.237297	0.00298713	0	0.994975	0.999937	1
Ayabaca	Suyo	Chira	3622	8179	0.678305	2921.71	329.051	6.58102	322.47	1 Dam - 2 Dam - 3 Dam - 4 HP.imp	-	-	-	-	-	-	0.05	0.01	0	0.8	0.4	0.2	0.8	0.4	0.2	0.8	0.4	0.2	0.2	0.1	0.05	1	1	1	1	1	1	0.0184584	0.0115365	0.0023073	1.62057	0.0204	0	0.994975	0.999937	1
Huancabamba	Canchaque	Piura	2413	5344	0.678305	1920.49	216.291	4.32582	211.965	1 HP.ror - 2 HP.ror	-	-	-	-	-	-	0.05	0.01	0	0.8	0.4	0.2	0.8	0.4	0.2	1	1	1	1	1	1	1	1	1	1	0.8	0.6	0.0184584	0.0115365	0.0023073	6.65768	0.268185	0	0.968591	0.998735	1
Huancabamba	Huarmaca	Piura	3557	33710	0.678305	9226.61	1039.13	20.7825	1018.34	HP.ror	-	-	-	-	-	-	0.05	0.01	0	0.8	0.4	0.2	1	1	1	1	1	1	1	1	1	1	1	1	1	0.8	0.6	0.0184584	0.0115365	0.0023073	39.9819	3.22111	0	0.960738	0.996837	1
Huancabamba	Lalaquiz	Piura	0	4288	0.678305	1061.63	119.564	2.39127	117.172	HP.ror	-	-	-	-	-	-	0.05	0.01	0	0.8	0.4	0.2	1	1	1	1	1	1	1	1	1	1	1	1	1	0.8	0.6	0.0184584	0.0115365	0.0023073	4.60038	0.370626	0	0.960738	0.996837	1
Huancabamba	San Miguel de El Faique	Piura	2315	6869	0.678305	2273.79	256.08	5.12161	250.959	1 HP.ror - 2 HP.ror	-	-	-	-	-	-	0.05	0.01	0	0.8	0.4	0.2	0.8	0.4	0.2	1	1	1	1	1	1	1	1	1	1	0.8	0.6	0.0184584	0.0115365	0.0023073	7.88244	0.317521	0	0.968591	0.998735	1
Morropón	Buenos Aires	Piura	7995	1740	0.678305	2410.2	271.444	5.42888	266.015	HP.ror	-	-	-	-	-	-	0.6	0.4	0.2	0.8	0.4	0.2	1	1	1	1	1	1	1	1	1	1	1	1	1	0.8	0.6	0.0184584	0.0115365	0.0023073	125.33	33.6571	6.36963	0.52886	0.873477	0.976055
Morropón	Chalaco	Piura	0	7994	0.678305	1979.16	222.899	4.45798	218.441	1 HP.ror - 2 HP.ror	-	-	-	-	-	-	0.05	0.01	0	0.8	0.4	0.2	0.8	0.4	0.2	1	1	1	1	1	1	1	1	1	1	0.8	0.6	0.0184584	0.0115365	0.0023073	6.86109	0.276379	0	0.968591	0.998735	1
Morropón	Chulucanas	Piura	64903	20553	0.61	19026.8	2142.85	42.857	2099.99	HP.ror	-	-	-	-	-	-	0.6	0.4	0.2	0.8	0.4	0.2	1	1	1	1	1	1	1	1	1	1	1	1	1	0.8	0.6	0.0184584	0.0115365	0.0023073	989.391	265.698	50.2835	0.52886	0.873477	0.976055
Morropón	La Matanza	Piura	9346	4999	1.191	6235.99	702.315	14.0463	688.268	HP.ror	-	-	-	-	-	-	0.4	0.2	0.1	0.8	0.4	0.2	1	1	1	1	1	1	1	1	1	1	1	1	1	0.8	0.6	0.0184584	0.0115365	0.0023073	216.18	43.541	8.24016	0.685907	0.936738	0.988028
Morropón	Morropón	Piura	12279	3178	1.53	8631.96	972.156	19.4431	952.713	HP.ror	-	-	-	-	-	-	0.4	0.2	0.1	0.8	0.4	0.2	1	1	1	1	1	1	1	1	1	1	1	1	1	0.8	0.6	0.0184584	0.0115365	0.0023073	299.241	60.2702	11.4062	0.685907	0.936738	0.988028
Morropón	Salitral	Piura	6333	2490	0.678305	2184.41	246.014	4.92029	241.094	HP.ror	-	-	-	-	-	-	0.4	0.2	0.1	0.8	0.4	0.2	1	1	1	1	1	1	1	1	1	1	1	1	1	0.8	0.6	0.0184584	0.0115365	0.0023073	75.7261	15.252	2.88645	0.685907	0.936738	0.988028
Morropón	San Juan de Bigote	Piura	4067	2588	0.678305	1647.65	185.563	3.71127	181.852	HP.ror	-	-	-	-	-	-	0.2	0.1	0.05	0.8	0.4	0.2	1	1	1	1	1	1	1	1	1	1	1	1	1	0.8	0.6	0.0184584	0.0115365	0.0023073	28.5593	5.75213	1.0886	0.842953	0.968369	0.994014
Morropón	Santa Catalina de Mossa	Piura	0	3846	0.678305	952.197	107.239	2.14478	105.094	HP.ror	-	-	-	-	-	-	0.05	0.01	0	0.8	0.4	0.2	1	1	1	1	1	1	1	1	1	1	1	1	1	0.8	0.6	0.0184584	0.0115365	0.0023073	4.12618	0.332422	0	0.960738	0.996837	1
Morropón	Santo Domingo	Piura	0	6288	0.678305	1556.79	175.33	3.5066	171.824	1 HP.ror - 2 HP.ror	-	-	-	-	-	-	0.05	0.01	0	0.8	0.4	0.2	0.8	0.4	0.2	1	1	1	1	1	1	1	1	1	1	0.8	0.6	0.0184584	0.0115365	0.0023073	5.39687	0.217397	0	0.968591	0.998735	1
Morropón	Yamango	Piura	0	8862	0.678305	2194.06	247.102	4.94204	242.16	HP.ror	-	-	-	-	-	-	0.05	0.01	0	0.8	0.4	0.2	1	1	1	1	1	1	1	1	1	1	1	1	1	0.8	0.6	0.0184584	0.0115365	0.0023073	9.5076	0.765972	0	0.960738	0.996837	1
Paita	Amotape	Chira	2360	77	0.5	444.752	50.0893	1.00179	49.0875	None	-	-	-	-	-	-	0.8	0.6	0.4	1	1	1	1	1	1	1	1	1	1	1	1	1	1	1	1	1	1	0.0184584	0.0115365	0.0023073	38.5451	29.1127	19.5897	0.214767	0.406922	0.600923
Paita	Arenal	Chira	0	1195	0.46	200.641	22.5967	0.451934	22.1448	None	-	-	-	-	-	-	0.8	0.6	0.4	1	1	1	1	1	1	1	1	1	1	1	1	1	1	1	1	1	1	0.0184584	0.0115365	0.0023073	17.3888	13.1336	8.83747	0.214767	0.406922	0.600923
Paita	Colan	Chira	14105	1503	0.41	2335.74	263.057	5.26115	257.796	None	-	-	-	0.2	0.1	0.05	-	-	-	1	1	1	1	1	1	1	1	1	1	1	1	1	1	1	1	1	1	0.0184584	0.0115365	0.0023073	50.6075	25.4822	12.8601	0.803692	0.901154	0.950115
Paita	La Huaca	Chira	12258	931	0.935	4501.08	506.924	10.1385	496.786	None	-	-	-	-	-	-	0.6	0.4	0.2	1	1	1	1	1	1	1	1	1	1	1	1	1	1	1	1	1	1	0.0184584	0.0115365	0.0023073	292.569	196.422	99.1279	0.411075	0.604615	0.800461
Paita	Paita	Interbasin	93434	6	0.625	21316	2400.67	48.0134	2352.66	None	1	0.8	0.6	-	-	-	-	-	-	1	1	1	1	1	1	1	1	1	1	1	1	1	1	1	-	-	-	0.0184584	0.0115365	0.0023073	2309.23	1860.41	1408.34	0.0184584	0.209229	0.401384
Paita	Tamarindo	Chira	4949	89	0.3843	706.678	79.5881	1.59176	77.9963	None	-	-	-	-	-	-	0.6	0.4	0.2	1	1	1	1	1	1	1	1	1	1	1	1	1	1	1	1	1	1	0.0184584	0.0115365	0.0023073	45.934	30.8386	15.5633	0.411075	0.604615	0.800461
Paita	Vichayal	Chira	4352	1449	0.678305	1436.22	161.751	3.23502	158.516	None	-	-	-	-	-	-	0.6	0.4	0.2	1	1	1	1	1	1	1	1	1	1	1	1	1	1	1	1	1	1	0.0184584	0.0115365	0.0023073	93.3541	62.6749	31.6301	0.411075	0.604615	0.800461
Piura	Castilla	Piura	165341	1343	0.605	36808	4145.42	82.9084	4062.51	None	-	-	-	-	-	-	0.8	0.6	0.4	1	1	1	1	1	1	1	1	1	1	1	1	1	1	1	1	0.8	0.6	0.0184584	0.0115365	0.0023073	3190.02	1927.51	972.754	0.214767	0.525538	0.760554
Piura	Catacaos	Piura	74154	2340	0.678305	18938.5	2132.91	42.6581	2090.25	None	-	-	-	-	-	-	0.8	0.6	0.4	1	1	1	1	1	1	1	1	1	1	1	1	1	1	1	1	0.8	0.6	0.0184584	0.0115365	0.0023073	1641.33	991.744	500.502	0.214767	0.525538	0.760554
Piura	Cura Mori	Piura	18203	862	0.65	4523.17	509.412	10.1882	499.224	None	-	-	-	-	-	-	0.6	0.4	0.2	1	1	1	1	1	1	1	1	1	1	1	1	1	1	1	1	0.8	0.6	0.0184584	0.0115365	0.0023073	294.006	157.909	59.7687	0.411075	0.683692	0.880277
Piura	El Tallan	Piura	5141	312	0.598	1190.23	134.047	2.68093	131.366	None	-	-	-	-	-	-	0.6	0.4	0.2	1	1	1	1	1	1	1	1	1	1	1	1	1	1	1	1	0.8	0.6	0.0184584	0.0115365	0.0023073	77.3646	41.5521	15.7275	0.411075	0.683692	0.880277
Piura	La Arena	Piura	36090	3084	0.64	9151.05	1030.62	20.6123	1010	None	-	-	-	-	-	-	0.6	0.4	0.2	1	1	1	1	1	1	1	1	1	1	1	1	1	1	1	1	0.8	0.6	0.0184584	0.0115365	0.0023073	594.817	319.473	120.921	0.411075	0.683692	0.880277
Piura	La Unión	Piura	41041	785	0.678305	10355.3	1166.25	23.3249	1142.92	None	-	-	-	-	-	-	0.05	0.01	0	1	1	1	1	1	1	1	1	1	1	1	1	1	1	1	1	0.8	0.6	0.0184584	0.0115365	0.0023073	56.0913	9.0379	0	0.950923	0.992092	1
Piura	Las Lomas	Chira	12955	15332	0.6	6194.85	697.682	13.9536	683.728	1 Dam - 2 Dam - 3 Dam	-	-	-	-	-	-	0.05	0.01	0	0.8	0.4	0.2	0.8	0.4	0.2	0.8	0.4	0.2	1	1	1	1	1	1	1	1	1	0.0184584	0.0115365	0.0023073	17.1804	0.432538	0	0.974873	0.999367	1
Piura	Piura	Piura	158469	6322	0.876	52690.3	5934.13	118.683	5815.45	None	-	-	-	-	-	-	0.8	0.6	0.4	1	1	1	1	1	1	1	1	1	1	1	1	1	1	1	1	0.8	0.6	0.0184584	0.0115365	0.0023073	4566.48	2759.21	1392.49	0.214767	0.525538	0.760554
Piura	Tambo Grande	Piura	46537	69340	0.69	29183.6	3286.74	65.7349	3221.01	HP.ror	-	-	-	-	-	-	0.6	0.4	0.2	0.8	0.4	0.2	1	1	1	1	1	1	1	1	1	1	1	1	1	0.8	0.6	0.0184584	0.0115365	0.0023073	1517.55	407.533	77.1258	0.52886	0.873477	0.976055
Piura	Veintiseis de Octubre	Piura	170616	76	0.678305	42260.1	4759.46	95.1891	4664.27	None	-	-	-	-	-	-	0.05	0.01	0	1	1	1	1	1	1	1	1	1	1	1	1	1	1	1	1	0.8	0.6	0.0184584	0.0115365	0.0023073	228.909	36.8837	0	0.950923	0.992092	1
Sechura	Bellavista de la Unión	Piura	4660	181	0.678305	1198.54	134.983	2.69966	132.283	None	-	-	-	-	-	-	0.05	0.01	0	1	1	1	1	1	1	1	1	1	1	1	1	1	1	1	1	0.8	0.6	0.0184584	0.0115365	0.0023073	6.49208	1.04606	0	0.950923	0.992092	1
Sechura	Bernal	Piura	6715	461	0.377	987.453	111.21	2.2242	108.986	None	-	-	-	-	-	-	0.6	0.4	0.2	1	1	1	1	1	1	1	1	1	1	1	1	1	1	1	1	0.8	0.6	0.0184584	0.0115365	0.0023073	64.1844	34.4731	13.0481	0.411075	0.683692	0.880277
Sechura	Cristo Nos Valga	Piura	2734	1763	0.678305	1113.37	125.391	2.50782	122.883	None	-	-	-	-	-	-	0.8	0.6	0.4	1	1	1	1	1	1	1	1	1	1	1	1	1	1	1	1	0.8	0.6	0.0184584	0.0115365	0.0023073	96.4921	58.3036	29.424	0.214767	0.525538	0.760554
Sechura	Rinconada Llicuar	Piura	3024	6	0.678305	750.171	84.4864	1.68973	82.7967	None	-	-	-	-	-	-	0.05	0.01	0	1	1	1	1	1	1	1	1	1	1	1	1	1	1	1	1	0.8	0.6	0.0184584	0.0115365	0.0023073	4.06342	0.654732	0	0.950923	0.992092	1
Sechura	Sechura	Piura	44313	1465	0.486	8120.56	914.561	18.2912	896.269	None	-	-	-	-	-	-	1	0.8	0.6	1	1	1	1	1	1	1	1	1	1	1	1	1	1	1	1	0.8	0.6	0.0184584	0.0115365	0.0023073	879.726	566.995	321.913	0.0184584	0.367383	0.640831
Sechura	Vice	Piura	15878	412	0.32	1902.67	214.284	4.28569	209.999	None	-	-	-	-	-	-	0.05	0.01	0	1	1	1	1	1	1	1	1	1	1	1	1	1	1	1	1	0.8	0.6	0.0184584	0.0115365	0.0023073	10.3061	1.66061	0	0.950923	0.992092	1
Sullana	Bellavista	Chira	37678	0	0.678305	9328.37	1050.59	21.0117	1029.58	1 Dam - 2 Dam	-	-	-	-	-	-	0.8	0.6	0.4	0.8	0.4	0.2	0.8	0.4	0.2	1	1	1	1	1	1	1	1	1	1	1	1	0.0184584	0.0115365	0.0023073	517.412	97.699	16.4352	0.497451	0.905108	0.984037
Sullana	Ignacio Escudero	Chira	20321	158	0.54	4036.41	454.592	9.09184	445.5	None	-	-	-	-	-	-	0.05	0.01	0	1	1	1	1	1	1	1	1	1	1	1	1	1	1	1	1	1	1	0.0184584	0.0115365	0.0023073	21.8639	4.40361	0	0.950923	0.990115	1
Sullana	Lancones	Chira	0	13028	0.678305	3225.49	363.264	7.26527	355.998	1 Dam - 2 Dam - 3 Dam - CH Poechos	-	-	-	-	-	-	0.05	0.01	0	0.8	0.4	0.2	0.8	0.4	0.2	0.8	0.4	0.2	0.2	0.1	0.05	1	1	1	1	1	1	0.0184584	0.0115365	0.0023073	1.78907	0.0225211	0	0.994975	0.999937	1
Sullana	Marcavelica	Chira	28475	1875	0.678305	7514.09	846.258	16.9252	829.333	1 Dam - 2 Dam	-	-	-	-	-	-	0.6	0.4	0.2	0.8	0.4	0.2	0.8	0.4	0.2	1	1	1	1	1	1	1	1	1	1	1	1	0.0184584	0.0115365	0.0023073	312.586	52.465	6.61936	0.623088	0.936738	0.992018
Sullana	Miguel Checa	Chira	9187	219	0.85	2918.21	328.657	6.57315	322.084	1 Dam	-	-	-	-	-	-	0.6	0.4	0.2	0.8	0.4	0.2	1	1	1	1	1	1	1	1	1	1	1	1	1	1	1	0.0184584	0.0115365	0.0023073	151.747	50.939	12.8536	0.52886	0.841846	0.960092
Sullana	Querecotillo	Chira	24694	2181	0.48	4708.5	530.285	10.6057	519.679	1 Dam - 2 Dam	-	-	-	-	-	-	0.8	0.6	0.4	0.8	0.4	0.2	0.8	0.4	0.2	1	1	1	1	1	1	1	1	1	1	1	1	0.0184584	0.0115365	0.0023073	261.164	49.3136	8.29568	0.497451	0.905108	0.984037
Sullana	Salitral	Chira	6656	535	0.45	1181.12	133.021	2.66043	130.361	1 Dam - 2 Dam	-	-	-	-	-	-	0.6	0.4	0.2	0.8	0.4	0.2	0.8	0.4	0.2	1	1	1	1	1	1	1	1	1	1	1	1	0.0184584	0.0115365	0.0023073	49.1346	8.24685	1.04048	0.623088	0.936738	0.992018
Sullana	Sullana	Chira	171104	8005	0.7	45762.3	5153.89	103.078	5050.81	1 Dam - 2 Dam	-	-	-	-	-	-	0.8	0.6	0.4	0.8	0.4	0.2	0.8	0.4	0.2	1	1	1	1	1	1	1	1	1	1	1	1	0.0184584	0.0115365	0.0023073	2538.28	479.284	80.6265	0.497451	0.905108	0.984037
Talara	El Alto	Interbasin	8412	0	0.557619	1712.1	192.822	3.85644	188.966	None	-	-	-	0.2	0.1	0.05	-	-	-	1	1	1	1	1	1	1	1	1	1	1	1	1	1	1	-	-	-	0.0184584	0.0115365	0.0023073	37.0955	18.6786	9.42648	0.803692	0.901154	0.950115
Talara	La Brea	Interbasin	12617	216	0.43	2014.14	226.838	4.53676	222.301	None	1	0.8	0.6	-	-	-	-	-	-	1	1	1	1	1	1	1	1	1	1	1	1	1	1	1	-	-	-	0.0184584	0.0115365	0.0023073	218.198	175.789	133.073	0.0184584	0.209229	0.401384
Talara	Lobitos	Interbasin	0	1382	0.678305	342.157	38.5347	0.770695	37.764	None	1	0.8	0.6	-	-	-	-	-	-	1	1	1	1	1	1	1	1	1	1	1	1	1	1	1	-	-	-	0.0184584	0.0115365	0.0023073	37.067	29.8627	22.6061	0.0184584	0.209229	0.401384
Talara	Los Organos	Interbasin	10942	55	0.85	3411.82	384.249	7.68498	376.564	None	1	0.8	0.6	-	-	-	-	-	-	1	1	1	1	1	1	1	1	1	1	1	1	1	1	1	-	-	-	0.0184584	0.0115365	0.0023073	369.613	297.776	225.417	0.0184584	0.209229	0.401384
Talara	Mancora	Interbasin	12933	140	0.54	2576.69	290.194	5.80388	284.39	None	1	0.8	0.6	-	-	-	-	-	-	1	1	1	1	1	1	1	1	1	1	1	1	1	1	1	1	1	1	0.0184584	0.0115365	0.0023073	279.141	224.887	170.24	0.0184584	0.209229	0.401384
Talara	Pariñas	Interbasin	99019	532	0.84	30522.3	3437.51	68.7503	3368.76	None	1	0.8	0.6	-	-	-	-	-	-	1	1	1	1	1	1	1	1	1	1	1	1	1	1	1	-	-	-	0.0184584	0.0115365	0.0023073	3306.58	2663.92	2016.59	0.0184584	0.209229	0.401384
*Identified man-made barriers along the river basin. HPror: Hydropower run-of-the-river. HPimp: Hydropower impoundment
**Ratio of PET in plastic waste in Piura (rPET) is 4.61% (SIGERSOL 2018)
